# Supplementary material for: Comparison of Ground Release and Drone-Mediated Aerial Release of Aedes aegypti Sterile Males in Southern Mexico: Efficacy and Challenges
Source: Insects. 2022 Mar 31;13(4):347. doi: 10.3390/insects13040347 (PMC9025923; doi:10.3390/insects13040347)
Supplement: Supplementary file 1 [file insects-13-00347-s001.zip]

Archive with 1 entries (1 files):
- insects-1608843-Supplementary Material Figures.pdf
